# Supplementary material for: Cytogenetic Effects in Children Exposed to Air Pollutants: A Systematic Review and Meta-Analysis
Source: Int J Environ Res Public Health. 2022 May 31;19(11):6736. doi: 10.3390/ijerph19116736 (PMC9180689; doi:10.3390/ijerph19116736)
Supplement: Supplementary file 1 [file ijerph-19-06736-s001.zip]

Archive with 1 entries (1 files):
- ijerph-1685097-supplementary.pdf
